# Supplementary material for: Macrophages and the immune microenvironment in OPMDs: a systematic review of the literature
Source: Front Oral Health. 2025 May 13;6:1605978. doi: 10.3389/froh.2025.1605978 (PMC12106459; doi:10.3389/froh.2025.1605978)
Supplement: Supplementary file 2 [file Table1.xlsx]

## Sheet: Table S1
Supplementary Tables (Table S1)
PMID	First Author	Publication year	Reason for exclusion	Title
34223669	Wegner J	2021	Not focused on OPMDs or OED	Immunohistochemical markers for histopathological diagnosis and differentiation of acute cutaneous graft-versus-host disease
32884005	Abe T	2020	No data on MΦ infiltration	Keratin 17-positive Civatte bodies in oral lichen planus-distribution variety, diagnostic significance and histopathogenesis
32842506	Shigeoka M	2020	No quantitative data	Intraepithelial Macrophage Expressing CD163 Is a Histopathological Clue to Evaluate the Malignant Potency of Oral Lichenoid Condition: A Case Report and Immunohistochemical Investigation
32785873	Wan SC	2020	Not focused on OPMDs or OED	Overexpression of PREX1 in oral squamous cell carcinoma indicates poor prognosis
31322538	Wang S	2019	Not focused on OPMDs or OED	Expression of PIWIL2 in oral cancer and leukoplakia: Prognostic implications and insights from tumors
31268163	Kim SA	2019	No data on MΦ infiltration	Receptor tyrosine kinase, RON, promotes tumor progression by regulating EMT and the MAPK signaling pathway in human oral squamous cell carcinoma
30549148	Yang LL	2019	Not focused on OPMDs or OED	LAIR-1 overexpression and correlation with advanced pathological grade and immune suppressive status in oral squamous cell carcinoma
27718297	Kun J	2017	No data on MΦ infiltration	TRPA1 receptor is upregulated in human oral lichen planus
27383402	Choi	2016	No data on MΦ infiltration	The presence of bacteria within tissue provides insights into the pathogenesis of oral lichen planus
27152719	Siponen M	2016	No data on MΦ infiltration	Cathepsin K expression is increased in oral lichen planus
24520545	Poulopoulos AK	2013	No data on MΦ infiltration	Expression of matrix metalloproteinases 9 and 12 in actinic cheilitis
23587097	Bellato L	2013	Not focused on OPMDs or OED	Alveolar ridge keratosis--a retrospective clinicopathological study
23060578	Kindt N	2012	No quantitative data	Expression of macrophage migration-inhibitory factor is correlated with progression in oral cavity carcinomas
19097930	Kawsar HI	2009	No quantitative data	Overexpression of human beta-defensin-3 in oral dysplasia: potential role in macrophage trafficking
17576335	Lourenço SV	2007	No quantitative data	Lupus erythematosus: clinical and histopathological study of oral manifestations and immunohistochemical profile of the inflammatory infiltrate
15689227	Syafriadi M	2005	No quantitative data	Two-phase appearance of oral epithelial dysplasia resulting from focal proliferation of parabasal cells and apoptosis of prickle cells
15275969	Youngnak-Piboonratanakit P	2004	No data on MΦ infiltration	The expression of B7-H1 on keratinocytes in chronic inflammatory mucocutaneous disease and its regulatory role
9227108	Bondad-Palmario GG	1995	Not available	Histological and immunochemical studies of oral leukoplakia: phenotype and distribution of immunocompetent cells
9049906	Haque MF	1997	No quantitative data	An immunohistochemical study of oral submucous fibrosis
7523663	Walton LJ	1994	No data on MΦ infiltration	VCAM-1 and ICAM-1 are expressed by Langerhans cells, macrophages and endothelial cells in oral lichen planus
2338459	Jungell P	1990	Not available	Immunoelectron microscopic study of the basement membrane in oral lichen planus
1705022	Hirota	1990	Not available	Immunohistochemical staining of infiltrates in oral lichen planus

## Sheet: Table S2
Supplementary Tables (Table S2)
PMID	First Author	Publication year	OPMD included	Cases (n)	Control (n)	Technique	Tissue/Data Source	MΦ marker	Data availability	Quality Score
39347036	Zhang Q	2024	OLP	11	NOM (5)	double IF	FFPE	CD68, CD86, CD206	Numerical	High
39239507	Zhang Y	2024	OL, OL-OSCC, OSCC	25, 15, 11		IF	FFPE	CD68, IDO1	Graphical	High
34935212	Solhaug MB	2022	OLP	11	NOM (7)	IF	FFPE	CD68, CD14	Graphical	High
38456941	Flores-Hidalgo A	2024	OED**, OLP	10, 10		IF/IHC	FFPE	CD163/STAT1, PD-1/PDL-1	Numerical	Moderate
39327577	Saleh HA	2024	OLP, OLPD, OLL, OLLD	10, 10, 10, 10		IHC	FFPE	CD163, beta catenin	Numerical	High
39217916	Parekh NM	2024	OSF, OSCC	40, 20	NOM (10)	IHC	FFPE	CD11c, CD163	Numerical	Moderate
37337411	Wang L	2023	OSF	75	NOM (10)	IHC	FFPE	CD163, CD206, CD209	Graphical	Moderate
37084341	Cai X	2023	OL, OL-OSF, OSF	30, 30, 30		IHC	FFPE	CD68, CD163	Graphical	Moderate
36982316	Palacon MP	2023	PL, OL	27, 20	FEP (20)	IHC	FFPE	CD68, CD163, CD209, FXIIIa	Graphical	High
33677150	Ferrisse TM	2021	OLP, OLL	14, 14	FEP (14)	IHC	FFPE	CD68, CD163	Numerical	Moderate
31910881	Weber M	2020	P-OL, NP-OL, OL->OSCC	50, 55, 49	NOM (49)	IHC	FFPE	CD68, CD11c, CD163	Numerical	High
31890299	Shigeoka M	2019	OL	24		IHC	FFPE	CD163, CD204, CD206	Descriptive	High
31886947	Shigeoka M	2020	OL	26		IHC	FFPE	CD163	Numerical	High
31053518	Kouketsu A	2019	OL, OED	15, 30		IHC	FFPE	CD163, CD204	Numerical	Moderate
30857971	Li X	2019	OED, OSCC	10, 20	NOM (10)	IHC	FFPE	CD68, CD163	Graphical	Low
30160018	Stasikowska-Kanicka O	2018	OL (OED), OSCC	23, 70	NOM (19)	IHC	FFPE	CD163, PD-L1	Numerical	Moderate
29197137	Motta A	2018	cGVHD, OLP	12, 5	NOM (5)	IHC	FFPE	CD163	Numerical	Moderate
29108105	Stasikowska-Kanicka O	2018	OL (OED), OSCC	23, 102	NOM (18)	IHC	FFPE	CD68, CD163, iNOS	Descriptive	High
28053372	Sun Y	2016	OL (OED*), OLP, OSCC	44, 19, 21		IHC	FFPE	CD68	Graphical	Moderate
27793032	Ye X	2016	OL, OL (OED*), OSCC	5, 5, 10	NOM (5)	IHC	FFPE	CD68, CD163	Graphical	Moderate
27057383	Pereira T	2015	OSF	30	NOM (10)	IHC	FFPE	CD68	Numerical	Moderate
26657870	Chawla H	2017	OED, OVC, OSCC	20, 20, 20	NOM (10)	IHC	FFPE	CD68	Numerical	Moderate
26546473	Alrashdan MS	2016	OLL	53		IHC	FFPE	CD68	Numerical	High
22893035	Vered M	2013	OLP	49		IHC	FFPE	CD80, CD163	numerical	Moderate
16393251	Sato M	2016	GVHD, OLP	16, 6	NOM (6)	IHC	FFPE	CD68	Numerical	Moderate
11755822	Chiang GP	2002	OSF	50	NOM (10)	IHC	FFPE	CD68	Numerical	High
10890554	Brennan PA	2000	OLP	30	NOM (10)	IHC	FFPE	CD68	Numerical	Low
28438290	Yagyuu T	2017	OED*	120		IHC/IF	FFPE	CD163, PD-L1	Numerical	Moderate
22243780	von Bubnoff D	2012	AC	25	NOM (NR)	IHC/IF	FFPE	CD68, CD11c, CD1a, IDO1	Graphical	Low
39160581	Yuan SF	2024	OED, OSCC	72, 29	NOM (36)	IHC/IF*	FFPE	CD163	Graphical	Moderate
26242181	Mori K	2015	OL	30	NOM (NR)	IHC/IF*	FFPE	CD68, CD80, CD163, STAT1	Graphical	Moderate
39047597	Yuan Z	2024	OSF	10	NOM (10)	PCR+IHC	FFPE	CD68, CD86, ARG1	Graphical	Low
39347036	Zhang Q	2024	OLP	5	NOM (1)	RNA-seq	GSE211630			High
39047597	Yuan Z	2024	OSF	4	NOM (2)	RNA-seq	GSE64216			Low
38456941	Fores-Hidalgo A	2024	OED**, OLP	10, 10		RNA-seq	FFPE			Moderate
37337411	Wang L	2024	OSF	4	NOM (2)	RNA-seq	GSE64216			Moderate
36497288	Jing F	2022	OL, P-OL, OSCC	90, 35, 401	NOM (32)	RNA-seq	GSE26549, GSE85195, GSE85514, TCGA	CIBERSORTx		Moderate
35256894	Geng L	2022	OLP	7	NOM (7)	RNA-seq	GSE52130	CIBERSORTx		High
36119104	Gan CP	2022	OED**, OSCC	31, 6	FEP (14)	RNA-seq, mIF	FFPE	CIBERSORTx		Moderate
39239507	Zhang Y	2024	OL, OL-OSCC, OSCC	3, 3, 3		scRNA-seq	fresh (3 samples from the same patient)			High
37090715	Li Q	2023	OLP	4	NOM (2)	scRNA-seq	fresh + blood			Moderate
36914617	Sun L	2023	OL, OL-OSCC, OSCC	9, 9, 9		scRNA-seq	fresh (3 samples from the same patient)			High
